# Supplementary material for: Peri-Interventional Hemodynamic Management Strategies for Percutaneous Chemosaturation of the Liver in Metastatic Cancer
Source: Cancers (Basel). 2024 Nov 1;16(21):3698. doi: 10.3390/cancers16213698 (PMC11545105; doi:10.3390/cancers16213698)
Supplement: Supplementary file 1 [file cancers-16-03698-s001.zip]

Archive with 1 entries (1 files):
- cancers-3229932-supplementary.pdf
